# Supplementary material for: Local Versus Systemic Antibiotics for Diabetic Foot Infection—A Systematic Review and Meta‐Analysis
Source: J Diabetes. 2026 Mar 10;18(3):e70201. doi: 10.1111/1753-0407.70201 (PMC12973258; doi:10.1111/1753-0407.70201)
Supplement: Supplementary file 1 — Data S1: Supporting Information 1. [file JDB-18-e70201-s001.xlsx]

## Sheet: Medline
		# ▲	Searches	Results	Type	Actions	Annotations
		1	exp Anti-Infective Agents, Local/ or local.tw.	1117945	Advanced	Display Results
						More
		2	topical.tw.	120876	Advanced	Display Results
						More
		3	gel*.tw.	422842	Advanced	Display Results
						More
		4	foam*.tw.	38746	Advanced	Display Results
						More
		5	cement*.tw.	70014	Advanced	Display Results
						More
		6	filler*.tw.	20543	Advanced	Display Results
						More
		7	sponge*.tw.	34964	Advanced	Display Results
						More
		8	cream*.tw.	24654	Advanced	Display Results
						More
		9	bead*.tw.	64092	Advanced	Display Results
						More
		10	dressing*.tw.	33695	Advanced	Display Results
						More
		11	diabetes.tw. or exp Diabetes Mellitus/	830775	Advanced	Display Results
						More
		12	diabetic*.tw.	307559	Advanced	Display Results
						More
		13	exp Diabetic Foot/ or foot infection*.tw.	13222	Advanced	Display Results
						More
		14	foot ulcer*.tw.	9246	Advanced	Display Results
						More
		15	foot osteomyelitis.tw.	366	Advanced	Display Results
						More
		16	antibiotic*.tw. or Anti-Bacterial Agents/	666328	Advanced	Display Results
						More
		17	antimicrobial*.tw.	239768	Advanced	Display Results
						More
		18	1 or 2 or 3 or 4 or 5 or 6 or 7 or 8 or 9 or 10	1864435	Advanced	Display Results
						More
		19	11 or 12	885263	Advanced	Display Results
						More
		20	13 or 14 or 15	16763	Advanced	Display Results
						More
		21	16 or 17	786883	Advanced	Display Results
						More
		22	18 and 19 and 20 and 21	596	Advanced	Display Results
						More
		23	limit 22 to (full text and humans)	88	Advanced	Display Results
						More

## Sheet: Embase
		# ▲	Searches	Results	Type	Actions	Annotations
		1	local.tw. or exp local therapy/	1108943	Advanced	Display Results
						More
		2	topical.tw.	167109	Advanced	Display Results
						More
		3	gel*.tw.	480317	Advanced	Display Results
						More
		4	foam*.tw.	46347	Advanced	Display Results
						More
		5	cement*.tw.	71678	Advanced	Display Results
						More
		6	filler*.tw.	19105	Advanced	Display Results
						More
		7	sponge*.tw.	40216	Advanced	Display Results
						More
		8	cream*.tw.	35859	Advanced	Display Results
						More
		9	bead*.tw.	92821	Advanced	Display Results
						More
		10	dressing*.tw.	42556	Advanced	Display Results
						More
		11	diabetes.tw. or exp diabetes mellitus/	1487979	Advanced	Display Results
						More
		12	diabetic*.tw.	451750	Advanced	Display Results
						More
		13	exp osteomyelitis/ or exp diabetic foot/ or foot infection*.tw.	70803	Advanced	Display Results
						More
		14	foot ulcer*.tw.	13042	Advanced	Display Results
						More
		15	foot osteomyelitis.tw.	486	Advanced	Display Results
						More
		16	exp antibiotic therapy/ or exp antibiotic agent/ or antibiotic*.tw.	2082020	Advanced	Display Results
						More
		17	antimicrobial*.tw.	305910	Advanced	Display Results
						More
		18	1 or 2 or 3 or 4 or 5 or 6 or 7 or 8 or 9 or 10	2010570	Advanced	Display Results
						More
		19	11 or 12	1537020	Advanced	Display Results
						More
		20	13 or 14 or 15	73755	Advanced	Display Results
						More
		21	16 or 17	2201697	Advanced	Display Results
						More
		22	18 and 19 and 20 and 21	1388	Advanced	Display Results
						More
		23	limit 22 to (human and english language)	1169	Advanced	Display Results
						More

## Sheet: Emcare
		# ▲	Searches	Results	Type	Actions	Annotations
		1	local.tw.	239409	Advanced	Display Results
						More
		2	topical.tw.	27782	Advanced	Display Results
						More
		3	gel*.tw.	45410	Advanced	Display Results
						More
		4	foam*.tw.	7133	Advanced	Display Results
						More
		5	cement*.tw.	31936	Advanced	Display Results
						More
		6	filler*.tw.	4559	Advanced	Display Results
						More
		7	sponge*.tw.	6151	Advanced	Display Results
						More
		8	cream*.tw.	6009	Advanced	Display Results
						More
		9	bead*.tw.	8714	Advanced	Display Results
						More
		10	dressing*.tw.	12916	Advanced	Display Results
						More
		11	diabetes.tw.	247048	Advanced	Display Results
						More
		12	diabetic*.tw.	79873	Advanced	Display Results
						More
		13	foot infection*.tw.	895	Advanced	Display Results
						More
		14	foot ulcer*.tw.	5348	Advanced	Display Results
						More
		15	foot osteomyelitis.tw.	209	Advanced	Display Results
						More
		16	antibiotic*.tw.	96063	Advanced	Display Results
						More
		17	antimicrobial*.tw.	51642	Advanced	Display Results
						More
		18	1 or 2 or 3 or 4 or 5 or 6 or 7 or 8 or 9 or 10	371863	Advanced	Display Results
						More
		19	11 or 12	275865	Advanced	Display Results
						More
		20	13 or 14 or 15	6132	Advanced	Display Results
						More
		21	16 or 17	131079	Advanced	Display Results
						More
		22	18 and 19 and 20 and 21	197	Advanced	Display Results
						More

## Sheet: Global health
	1	local.tw.	143299	Advanced	Display Results
					More
		2	topical.tw.	19639	Advanced	Display Results
						More
		3	gel*.tw.	68733	Advanced	Display Results
						More
		4	foam*.tw.	5817	Advanced	Display Results
						More
		5	cement*.tw.	3416	Advanced	Display Results
						More
		6	filler*.tw.	1193	Advanced	Display Results
						More
		7	sponge*.tw.	2598	Advanced	Display Results
						More
		8	cream*.tw.	12419	Advanced	Display Results
						More
		9	bead*.tw.	7488	Advanced	Display Results
						More
		10	dressing*.tw.	5244	Advanced	Display Results
						More
		11	diabetes.tw.	171270	Advanced	Display Results
						More
		12	diabetic*.tw.	69097	Advanced	Display Results
						More
		13	foot infection*.tw.	781	Advanced	Display Results
						More
		14	foot ulcer*.tw.	1260	Advanced	Display Results
						More
		15	foot osteomyelitis.tw.	87	Advanced	Display Results
						More
		16	antibiotic*.tw.	259118	Advanced	Display Results
						More
		17	antimicrobial*.tw.	143883	Advanced	Display Results
						More
		18	1 or 2 or 3 or 4 or 5 or 6 or 7 or 8 or 9 or 10	259226	Advanced	Display Results
						More
		19	11 or 12	184100	Advanced	Display Results
						More
		20	13 or 14 or 15	1893	Advanced	Display Results
						More
		21	16 or 17	336592	Advanced	Display Results
						More
		22	18 and 19 and 20 and 21	124	Advanced	Display Results
						More

## Sheet: Scopus
					AND
		( TITLE-ABS ( local ) OR TITLE-ABS ( topical ) OR TITLE-ABS ( gel* ) OR TITLE-ABS ( foam* ) OR TITLE-ABS ( cement* ) OR TITLE-ABS ( filler* ) OR TITLE-ABS ( sponge* ) OR TITLE-ABS ( cream* ) OR TITLE-ABS ( bead* ) OR TITLE-ABS ( dressing* ) )	4831577
		( TITLE-ABS ( antibiotic* ) OR TITLE-ABS ( antimicrobial* ) )	856675
		( TITLE-ABS ( diabetic* ) OR TITLE-ABS ( diabetes ))	1013948
		(TITLE-ABS(foot infection*) OR TITLE-ABS(foot ulcer*) OR TITLE-ABS(foot osteomyelitis))	32237
		( TITLE-ABS ( local ) OR TITLE-ABS ( topical ) OR TITLE-ABS ( gel* ) OR TITLE-ABS ( foam* ) OR TITLE-ABS ( cement* ) OR TITLE-ABS ( filler* ) OR TITLE-ABS ( sponge* ) OR TITLE-ABS ( cream* ) OR TITLE-ABS ( bead* ) OR TITLE-ABS ( dressing* ) ) AND ( TITLE-ABS ( antibiotic* ) OR TITLE-ABS ( antimicrobial* ) ) AND ( TITLE-ABS ( diabetic* ) OR TITLE-ABS ( diabetes )) AND (TITLE-ABS(foot infection*) O…	650

## Sheet: WOS
	(((((((((TI=(local)) OR TI=(topical)) OR TI=(gel*)) OR TI=(foam*)) OR TI=(cement*)) OR TI=(filler*)) OR TI=(sponge*)) OR TI=(cream*)) OR TI=(bead*)) OR TI=(dressing*)	872370
	(((((((((AB=(local)) OR AB=(topical)) OR AB=(gel*)) OR AB=(foam*)) OR AB=(cement*)) OR AB=(filler*)) OR AB=(sponge*)) OR AB=(cream*)) OR AB=(bead*)) OR AB=(dressing*)	3458467
	(TI=(Antibiotic*)) OR TI=(Antimicrobial*)	259813
	(AB=(Antibiotic*)) OR AB=(Antimicrobial*)	602377
	(TI=(diabetic*)) OR TI=(diabetes)	575337
	(AB=(diabetic*)) OR AB=(diabetes*)	701581
	((TI=(foot infection*)) OR TI=(foot ulcer*)) OR TI=(foot osteomyelitis)	8545
	((AB=(foot infection*)) OR AB=(foot ulcer*)) OR AB=(foot osteomyelitis)	22668
	#2 OR #1	3759895
	#4 OR #3	693357
	#6 OR #5	955204
	#8 OR #7	25550
	#12 AND #11 AND #10 AND #9	481

## Sheet: Cochrane
		local	99489
		topical	38940
		gel*	29603
		foam*	3881
		cement*	7815
		filler*	116
		sponge*	2019
		cream*	12733
		bead*	1822
		dressing*	9450
		diabetes	115658
		diabetic*	48265
		foot infection*	2448
		foot ulcer*	3625
		foot osteomyelitis	266
		antibiotic*	23663
		antimicrobial*	1249
		1 or 2 or 3 or 4 or 5 or 6 or 7 or 8 or 9 or 10	177333
		11 or 12	130038
		13 or 14 or 15	5181
		16 or 17	24507
		18 and 19 and 20 and 21	161
